# Supplementary material for: Effects of NaCl Concentration on the Behavior of Vibrio brasiliensis and Transcriptome Analysis
Source: Foods. 2022 Mar 15;11(6):840. doi: 10.3390/foods11060840 (PMC8955013; doi:10.3390/foods11060840)
Supplement: Supplementary file 1 [file foods-11-00840-s001.zip]

Archive with 1 entries (1 files):
- foods-1625195-supplementary.pdf
